# Supplementary material for: Dysregulation of the HSF1-Mediated UPRmt Pathway in Colonic Smooth Muscle Cells Drives Motility Dysfunction in Functional Constipation
Source: Biomolecules. 2026 Jun 12;16(6):868. doi: 10.3390/biom16060868 (PMC13296460; doi:10.3390/biom16060868)
Supplement: Supplementary file 1 [file biomolecules-16-00868-s001.zip]

Archive with 235 entries (217 files):
- FigureS1 the full, uncropped western blot images/
- FigureS1 the full, uncropped western blot images/The vitro primary SMCs/
- FigureS1 the full, uncropped western blot images/The vitro primary SMCs/ATP5A/
- FigureS1 the full, uncropped western blot images/The vitro primary SMCs/ATP5A/1-t.Tif
- FigureS1 the full, uncropped western blot images/The vitro primary SMCs/ATP5A/1.Tif
- FigureS1 the full, uncropped western blot images/The vitro primary SMCs/ATP5A/1副本.Tif
- FigureS1 the full, uncropped western blot images/The vitro primary SMCs/ATP5A/2-t.Tif
- FigureS1 the full, uncropped western blot images/The vitro primary SMCs/ATP5A/2.Tif
- FigureS1 the full, uncropped western blot images/The vitro primary SMCs/ATP5A/2副本.Tif
- FigureS1 the full, uncropped western blot images/The vitro primary SMCs/ATP5A/3-t.Tif
- FigureS1 the full, uncropped western blot images/The vitro primary SMCs/ATP5A/3.Tif
- FigureS1 the full, uncropped western blot images/The vitro primary SMCs/ATP5A/3副本.Tif
- FigureS1 the full, uncropped western blot images/The vitro primary SMCs/COX1/
- FigureS1 the full, uncropped western blot images/The vitro primary SMCs/COX1/1-t.Tif
- FigureS1 the full, uncropped western blot images/The vitro primary SMCs/COX1/1.Tif
- FigureS1 the full, uncropped western blot images/The vitro primary SMCs/COX1/1副本.Tif
- FigureS1 the full, uncropped western blot images/The vitro primary SMCs/COX1/2-t.Tif
- FigureS1 the full, uncropped western blot images/The vitro primary SMCs/COX1/2.Tif
- FigureS1 the full, uncropped western blot images/The vitro primary SMCs/COX1/2副本.Tif
- FigureS1 the full, uncropped western blot images/The vitro primary SMCs/COX1/3-t.Tif
- FigureS1 the full, uncropped western blot images/The vitro primary SMCs/COX1/3.Tif
- FigureS1 the full, uncropped western blot images/The vitro primary SMCs/COX1/3副本.Tif
- FigureS1 the full, uncropped western blot images/The vitro primary SMCs/HSF1/
- FigureS1 the full, uncropped western blot images/The vitro primary SMCs/HSF1/1-t.Tif
- FigureS1 the full, uncropped western blot images/The vitro primary SMCs/HSF1/1.Tif
- FigureS1 the full, uncropped western blot images/The vitro primary SMCs/HSF1/1副本.Tif
- FigureS1 the full, uncropped western blot images/The vitro primary SMCs/HSF1/2-t.Tif
- FigureS1 the full, uncropped western blot images/The vitro primary SMCs/HSF1/2.Tif
- FigureS1 the full, uncropped western blot images/The vitro primary SMCs/HSF1/2副本.Tif
- FigureS1 the full, uncropped western blot images/The vitro primary SMCs/HSF1/3-t.Tif
- FigureS1 the full, uncropped western blot images/The vitro primary SMCs/HSF1/3.Tif
- FigureS1 the full, uncropped western blot images/The vitro primary SMCs/HSF1/3副本.Tif
- FigureS1 the full, uncropped western blot images/The vitro primary SMCs/HSP60/
- FigureS1 the full, uncropped western blot images/The vitro primary SMCs/HSP60/1-t.Tif
- FigureS1 the full, uncropped western blot images/The vitro primary SMCs/HSP60/1.Tif
- FigureS1 the full, uncropped western blot images/The vitro primary SMCs/HSP60/1副本.Tif
- FigureS1 the full, uncropped western blot images/The vitro primary SMCs/HSP60/2-t.Tif
- FigureS1 the full, uncropped western blot images/The vitro primary SMCs/HSP60/2.Tif
- FigureS1 the full, uncropped western blot images/The vitro primary SMCs/HSP60/2副本.Tif
- FigureS1 the full, uncropped western blot images/The vitro primary SMCs/HSP60/3-t.Tif
- FigureS1 the full, uncropped western blot images/The vitro primary SMCs/HSP60/3.Tif
- FigureS1 the full, uncropped western blot images/The vitro primary SMCs/HSP60/3副本.Tif
- FigureS1 the full, uncropped western blot images/The vitro primary SMCs/LONP1/
- FigureS1 the full, uncropped western blot images/The vitro primary SMCs/LONP1/1-t.Tif
- FigureS1 the full, uncropped western blot images/The vitro primary SMCs/LONP1/1.Tif
- FigureS1 the full, uncropped western blot images/The vitro primary SMCs/LONP1/1副本.Tif
- FigureS1 the full, uncropped western blot images/The vitro primary SMCs/LONP1/2-t.Tif
- FigureS1 the full, uncropped western blot images/The vitro primary SMCs/LONP1/2.Tif
- FigureS1 the full, uncropped western blot images/The vitro primary SMCs/LONP1/2副本.Tif
- FigureS1 the full, uncropped western blot images/The vitro primary SMCs/LONP1/3-t.Tif
- FigureS1 the full, uncropped western blot images/The vitro primary SMCs/LONP1/3.Tif
- FigureS1 the full, uncropped western blot images/The vitro primary SMCs/LONP1/3副本.Tif
- FigureS1 the full, uncropped western blot images/The vitro primary SMCs/mtHSP70/
- FigureS1 the full, uncropped western blot images/The vitro primary SMCs/mtHSP70/1-t.Tif
- FigureS1 the full, uncropped western blot images/The vitro primary SMCs/mtHSP70/1.Tif
- FigureS1 the full, uncropped western blot images/The vitro primary SMCs/mtHSP70/1副本.Tif
- FigureS1 the full, uncropped western blot images/The vitro primary SMCs/mtHSP70/2-t.Tif
- FigureS1 the full, uncropped western blot images/The vitro primary SMCs/mtHSP70/2.Tif
- FigureS1 the full, uncropped western blot images/The vitro primary SMCs/mtHSP70/2副本.Tif
- FigureS1 the full, uncropped western blot images/The vitro primary SMCs/mtHSP70/3-t.Tif
- FigureS1 the full, uncropped western blot images/The vitro primary SMCs/mtHSP70/3.Tif
- FigureS1 the full, uncropped western blot images/The vitro primary SMCs/mtHSP70/3副本.Tif
- FigureS1 the full, uncropped western blot images/The vitro primary SMCs/NDUFA9/
- FigureS1 the full, uncropped western blot images/The vitro primary SMCs/NDUFA9/1-t.Tif
- FigureS1 the full, uncropped western blot images/The vitro primary SMCs/NDUFA9/1.Tif
- FigureS1 the full, uncropped western blot images/The vitro primary SMCs/NDUFA9/1副本.Tif
- FigureS1 the full, uncropped western blot images/The vitro primary SMCs/NDUFA9/2-t.Tif
- FigureS1 the full, uncropped western blot images/The vitro primary SMCs/NDUFA9/2.Tif
- FigureS1 the full, uncropped western blot images/The vitro primary SMCs/NDUFA9/2副本.Tif
- FigureS1 the full, uncropped western blot images/The vitro primary SMCs/NDUFA9/3-t.Tif
- FigureS1 the full, uncropped western blot images/The vitro primary SMCs/NDUFA9/3.Tif
- FigureS1 the full, uncropped western blot images/The vitro primary SMCs/NDUFA9/3副本.Tif
- FigureS1 the full, uncropped western blot images/The vitro primary SMCs/SDHA/
- FigureS1 the full, uncropped western blot images/The vitro primary SMCs/SDHA/1-t.Tif
- FigureS1 the full, uncropped western blot images/The vitro primary SMCs/SDHA/1.Tif
- FigureS1 the full, uncropped western blot images/The vitro primary SMCs/SDHA/1副本.Tif
- FigureS1 the full, uncropped western blot images/The vitro primary SMCs/SDHA/2-t.Tif
- FigureS1 the full, uncropped western blot images/The vitro primary SMCs/SDHA/2.Tif
- FigureS1 the full, uncropped western blot images/The vitro primary SMCs/SDHA/2副本.Tif
- FigureS1 the full, uncropped western blot images/The vitro primary SMCs/SDHA/3-t.Tif
- FigureS1 the full, uncropped western blot images/The vitro primary SMCs/SDHA/3.Tif
- FigureS1 the full, uncropped western blot images/The vitro primary SMCs/SDHA/3副本.Tif
- FigureS1 the full, uncropped western blot images/The vitro primary SMCs/UQCRC1/
- FigureS1 the full, uncropped western blot images/The vitro primary SMCs/UQCRC1/1-t.Tif
- FigureS1 the full, uncropped western blot images/The vitro primary SMCs/UQCRC1/1.Tif
- FigureS1 the full, uncropped western blot images/The vitro primary SMCs/UQCRC1/1副本.Tif
- FigureS1 the full, uncropped western blot images/The vitro primary SMCs/UQCRC1/2-t.Tif
- FigureS1 the full, uncropped western blot images/The vitro primary SMCs/UQCRC1/2.Tif
- FigureS1 the full, uncropped western blot images/The vitro primary SMCs/UQCRC1/2副本.Tif
- FigureS1 the full, uncropped western blot images/The vitro primary SMCs/UQCRC1/3-t.Tif
- FigureS1 the full, uncropped western blot images/The vitro primary SMCs/UQCRC1/3.Tif
- FigureS1 the full, uncropped western blot images/The vitro primary SMCs/UQCRC1/3副本.Tif
- FigureS1 the full, uncropped western blot images/The vitro primary SMCs/β-actin/
- FigureS1 the full, uncropped western blot images/The vitro primary SMCs/β-actin/1-t.Tif
- FigureS1 the full, uncropped western blot images/The vitro primary SMCs/β-actin/1.Tif
- FigureS1 the full, uncropped western blot images/The vitro primary SMCs/β-actin/1副本.Tif
- FigureS1 the full, uncropped western blot images/The vitro primary SMCs/β-actin/2-t.Tif
- FigureS1 the full, uncropped western blot images/The vitro primary SMCs/β-actin/2.Tif
- FigureS1 the full, uncropped western blot images/The vitro primary SMCs/β-actin/2副本.Tif
- FigureS1 the full, uncropped western blot images/The vitro primary SMCs/β-actin/3-t.Tif
- FigureS1 the full, uncropped western blot images/The vitro primary SMCs/β-actin/3.Tif
- FigureS1 the full, uncropped western blot images/The vitro primary SMCs/β-actin/3副本.Tif
- FigureS1 the full, uncropped western blot images/The vivo mice study/
- FigureS1 the full, uncropped western blot images/The vivo mice study/HSF1/
- FigureS1 the full, uncropped western blot images/The vivo mice study/HSF1/1-0.6s.Tif
- FigureS1 the full, uncropped western blot images/The vivo mice study/HSF1/1-2s.Tif
- FigureS1 the full, uncropped western blot images/The vivo mice study/HSF1/1-5s.Tif
- FigureS1 the full, uncropped western blot images/The vivo mice study/HSF1/1-t.Tif
- FigureS1 the full, uncropped western blot images/The vivo mice study/HSF1/1.Tif
- FigureS1 the full, uncropped western blot images/The vivo mice study/HSF1/2-0.3s.Tif
- FigureS1 the full, uncropped western blot images/The vivo mice study/HSF1/2-1s.Tif
- FigureS1 the full, uncropped western blot images/The vivo mice study/HSF1/2-3s.Tif
- FigureS1 the full, uncropped western blot images/The vivo mice study/HSF1/2-t.Tif
- FigureS1 the full, uncropped western blot images/The vivo mice study/HSF1/2.Tif
- FigureS1 the full, uncropped western blot images/The vivo mice study/HSF1/3-0.4s.Tif
- FigureS1 the full, uncropped western blot images/The vivo mice study/HSF1/3-2s.Tif
- FigureS1 the full, uncropped western blot images/The vivo mice study/HSF1/3-5s.Tif
- FigureS1 the full, uncropped western blot images/The vivo mice study/HSF1/3-t.Tif
- FigureS1 the full, uncropped western blot images/The vivo mice study/HSF1/3.Tif
- FigureS1 the full, uncropped western blot images/The vivo mice study/HSF1/4-0.6s.Tif
- FigureS1 the full, uncropped western blot images/The vivo mice study/HSF1/4-2s.Tif
- FigureS1 the full, uncropped western blot images/The vivo mice study/HSF1/4-5s.Tif
- FigureS1 the full, uncropped western blot images/The vivo mice study/HSF1/4-t.Tif
- FigureS1 the full, uncropped western blot images/The vivo mice study/HSF1/4.Tif
- FigureS1 the full, uncropped western blot images/The vivo mice study/HSF1/5-0.5s.Tif
- FigureS1 the full, uncropped western blot images/The vivo mice study/HSF1/5-3s.Tif
- FigureS1 the full, uncropped western blot images/The vivo mice study/HSF1/5-6s.Tif
- FigureS1 the full, uncropped western blot images/The vivo mice study/HSF1/5-t.Tif
- FigureS1 the full, uncropped western blot images/The vivo mice study/HSF1/5.Tif
- FigureS1 the full, uncropped western blot images/The vivo mice study/HSP60/
- FigureS1 the full, uncropped western blot images/The vivo mice study/HSP60/1-0.5s.Tif
- FigureS1 the full, uncropped western blot images/The vivo mice study/HSP60/1-2s.Tif
- FigureS1 the full, uncropped western blot images/The vivo mice study/HSP60/1-6s.Tif
- FigureS1 the full, uncropped western blot images/The vivo mice study/HSP60/1-t.Tif
- FigureS1 the full, uncropped western blot images/The vivo mice study/HSP60/1.Tif
- FigureS1 the full, uncropped western blot images/The vivo mice study/HSP60/2-0.4s.Tif
- FigureS1 the full, uncropped western blot images/The vivo mice study/HSP60/2-1.2s.Tif
- FigureS1 the full, uncropped western blot images/The vivo mice study/HSP60/2-3s.Tif
- FigureS1 the full, uncropped western blot images/The vivo mice study/HSP60/2-t.Tif
- FigureS1 the full, uncropped western blot images/The vivo mice study/HSP60/2.Tif
- FigureS1 the full, uncropped western blot images/The vivo mice study/HSP60/3-0.5s.Tif
- FigureS1 the full, uncropped western blot images/The vivo mice study/HSP60/3-2s.Tif
- FigureS1 the full, uncropped western blot images/The vivo mice study/HSP60/3-6s.Tif
- FigureS1 the full, uncropped western blot images/The vivo mice study/HSP60/3-t.Tif
- FigureS1 the full, uncropped western blot images/The vivo mice study/HSP60/3.Tif
- FigureS1 the full, uncropped western blot images/The vivo mice study/HSP60/4-0.4s.Tif
- FigureS1 the full, uncropped western blot images/The vivo mice study/HSP60/4-2s.Tif
- FigureS1 the full, uncropped western blot images/The vivo mice study/HSP60/4-4s.Tif
- FigureS1 the full, uncropped western blot images/The vivo mice study/HSP60/4-t.Tif
- FigureS1 the full, uncropped western blot images/The vivo mice study/HSP60/4.Tif
- FigureS1 the full, uncropped western blot images/The vivo mice study/HSP60/5-0.5s.Tif
- FigureS1 the full, uncropped western blot images/The vivo mice study/HSP60/5-2s.Tif
- FigureS1 the full, uncropped western blot images/The vivo mice study/HSP60/5-5s.Tif
- FigureS1 the full, uncropped western blot images/The vivo mice study/HSP60/5-t.Tif
- FigureS1 the full, uncropped western blot images/The vivo mice study/HSP60/5.Tif
- FigureS1 the full, uncropped western blot images/The vivo mice study/LONP1/
- FigureS1 the full, uncropped western blot images/The vivo mice study/LONP1/1-0.4s.Tif
- FigureS1 the full, uncropped western blot images/The vivo mice study/LONP1/1-3s.Tif
- FigureS1 the full, uncropped western blot images/The vivo mice study/LONP1/1-8s.Tif
- FigureS1 the full, uncropped western blot images/The vivo mice study/LONP1/1-t.Tif
- FigureS1 the full, uncropped western blot images/The vivo mice study/LONP1/1.Tif
- FigureS1 the full, uncropped western blot images/The vivo mice study/LONP1/2-0.8s.Tif
- FigureS1 the full, uncropped western blot images/The vivo mice study/LONP1/2-3s.Tif
- FigureS1 the full, uncropped western blot images/The vivo mice study/LONP1/2-6s.Tif
- FigureS1 the full, uncropped western blot images/The vivo mice study/LONP1/2-t.Tif
- FigureS1 the full, uncropped western blot images/The vivo mice study/LONP1/2.Tif
- FigureS1 the full, uncropped western blot images/The vivo mice study/LONP1/3-0.6s.Tif
- FigureS1 the full, uncropped western blot images/The vivo mice study/LONP1/3-3s.Tif
- FigureS1 the full, uncropped western blot images/The vivo mice study/LONP1/3-7s.Tif
- FigureS1 the full, uncropped western blot images/The vivo mice study/LONP1/3-t.Tif
- FigureS1 the full, uncropped western blot images/The vivo mice study/LONP1/3.Tif
- FigureS1 the full, uncropped western blot images/The vivo mice study/LONP1/4-0.4s.Tif
- FigureS1 the full, uncropped western blot images/The vivo mice study/LONP1/4-1.1s.Tif
- FigureS1 the full, uncropped western blot images/The vivo mice study/LONP1/4-5s.Tif
- FigureS1 the full, uncropped western blot images/The vivo mice study/LONP1/4-t.Tif
- FigureS1 the full, uncropped western blot images/The vivo mice study/LONP1/4.Tif
- FigureS1 the full, uncropped western blot images/The vivo mice study/LONP1/5-0.4s.Tif
- FigureS1 the full, uncropped western blot images/The vivo mice study/LONP1/5-1.1s.Tif
- FigureS1 the full, uncropped western blot images/The vivo mice study/LONP1/5-3.5s.Tif
- FigureS1 the full, uncropped western blot images/The vivo mice study/LONP1/5-t.Tif
- FigureS1 the full, uncropped western blot images/The vivo mice study/LONP1/5.Tif
- FigureS1 the full, uncropped western blot images/The vivo mice study/mtHSP70/
- FigureS1 the full, uncropped western blot images/The vivo mice study/mtHSP70/1-0.3s.Tif
- FigureS1 the full, uncropped western blot images/The vivo mice study/mtHSP70/1-2s.Tif
- FigureS1 the full, uncropped western blot images/The vivo mice study/mtHSP70/1-5s.Tif
- FigureS1 the full, uncropped western blot images/The vivo mice study/mtHSP70/1-t.Tif
- FigureS1 the full, uncropped western blot images/The vivo mice study/mtHSP70/1.Tif
- FigureS1 the full, uncropped western blot images/The vivo mice study/mtHSP70/2-0.6s.Tif
- FigureS1 the full, uncropped western blot images/The vivo mice study/mtHSP70/2-2s.Tif
- FigureS1 the full, uncropped western blot images/The vivo mice study/mtHSP70/2-4s.Tif
- FigureS1 the full, uncropped western blot images/The vivo mice study/mtHSP70/2-t.Tif
- FigureS1 the full, uncropped western blot images/The vivo mice study/mtHSP70/2.Tif
- FigureS1 the full, uncropped western blot images/The vivo mice study/mtHSP70/3-0.5s.Tif
- FigureS1 the full, uncropped western blot images/The vivo mice study/mtHSP70/3-2s.Tif
- FigureS1 the full, uncropped western blot images/The vivo mice study/mtHSP70/3-4s.Tif
- FigureS1 the full, uncropped western blot images/The vivo mice study/mtHSP70/3-t.Tif
- FigureS1 the full, uncropped western blot images/The vivo mice study/mtHSP70/3.Tif
- FigureS1 the full, uncropped western blot images/The vivo mice study/mtHSP70/4-0.5s.Tif
- FigureS1 the full, uncropped western blot images/The vivo mice study/mtHSP70/4-2s.Tif
- FigureS1 the full, uncropped western blot images/The vivo mice study/mtHSP70/4-4s.Tif
- FigureS1 the full, uncropped western blot images/The vivo mice study/mtHSP70/4-t.Tif
- FigureS1 the full, uncropped western blot images/The vivo mice study/mtHSP70/4.Tif
- FigureS1 the full, uncropped western blot images/The vivo mice study/mtHSP70/5-0.3s.Tif
- FigureS1 the full, uncropped western blot images/The vivo mice study/mtHSP70/5-1s.Tif
- FigureS1 the full, uncropped western blot images/The vivo mice study/mtHSP70/5-4s.Tif
- FigureS1 the full, uncropped western blot images/The vivo mice study/mtHSP70/5-t.Tif
- FigureS1 the full, uncropped western blot images/The vivo mice study/mtHSP70/5.Tif
- FigureS1 the full, uncropped western blot images/The vivo mice study/β-actin/
- FigureS1 the full, uncropped western blot images/The vivo mice study/β-actin/1-0.4s.Tif
- FigureS1 the full, uncropped western blot images/The vivo mice study/β-actin/1-3s.Tif
- FigureS1 the full, uncropped western blot images/The vivo mice study/β-actin/1-6s.Tif
- FigureS1 the full, uncropped western blot images/The vivo mice study/β-actin/1-t.Tif
- FigureS1 the full, uncropped western blot images/The vivo mice study/β-actin/1.Tif
- FigureS1 the full, uncropped western blot images/The vivo mice study/β-actin/2-0.3s.Tif
- FigureS1 the full, uncropped western blot images/The vivo mice study/β-actin/2-3s.Tif
- FigureS1 the full, uncropped western blot images/The vivo mice study/β-actin/2-6s.Tif
- FigureS1 the full, uncropped western blot images/The vivo mice study/β-actin/2-t.Tif
- FigureS1 the full, uncropped western blot images/The vivo mice study/β-actin/2.Tif
- FigureS1 the full, uncropped western blot images/The vivo mice study/β-actin/3-0.5s.Tif
- FigureS1 the full, uncropped western blot images/The vivo mice study/β-actin/3-2s.Tif
- FigureS1 the full, uncropped western blot images/The vivo mice study/β-actin/3-5s.Tif
- FigureS1 the full, uncropped western blot images/The vivo mice study/β-actin/3-t.Tif
- FigureS1 the full, uncropped western blot images/The vivo mice study/β-actin/3.Tif
- FigureS1 the full, uncropped western blot images/The vivo mice study/β-actin/4-0.5s.Tif
- FigureS1 the full, uncropped western blot images/The vivo mice study/β-actin/4-2s.Tif
- FigureS1 the full, uncropped western blot images/The vivo mice study/β-actin/4-5s.Tif
- FigureS1 the full, uncropped western blot images/The vivo mice study/β-actin/4-t.Tif
- FigureS1 the full, uncropped western blot images/The vivo mice study/β-actin/4.Tif
- FigureS1 the full, uncropped western blot images/The vivo mice study/β-actin/5-0.5s.Tif
- FigureS1 the full, uncropped western blot images/The vivo mice study/β-actin/5-2s.Tif
- FigureS1 the full, uncropped western blot images/The vivo mice study/β-actin/5-5s.Tif
- FigureS1 the full, uncropped western blot images/The vivo mice study/β-actin/5-t.Tif
- FigureS1 the full, uncropped western blot images/The vivo mice study/β-actin/5.Tif
- Supplementary figures.pdf
- Supplementary tables.pdf
